# Supplementary material for: Promoting Healthy Organizations Through Urban Nature: Psychological and Physiological Effects in Healthcare Workers
Source: Eur J Investig Health Psychol Educ. 2025 Aug 14;15(8):159. doi: 10.3390/ejihpe15080159 (PMC12385907; doi:10.3390/ejihpe15080159)
Supplement: Supplementary file 1 [file ejihpe-15-00159-s001.zip]

Archive with 1 entries (1 files):
- ejihpe-3527021-supplementary.pdf
